# Supplementary material for: Stress and Strain: Differentiating the Responses to High and Moderate Heat Loads and Subsequent Recovery in Grain-Fed Feedlot Steers—Metabolic Hormones
Source: Animals (Basel). 2025 Jan 17;15(2):251. doi: 10.3390/ani15020251 (PMC11758642; doi:10.3390/ani15020251)
Supplement: Supplementary file 1 [file animals-15-00251-s001.zip]

Archive with 1 entries (1 files):
- animals-3380270-supplementary.pdf
